# Supplementary material for: Resistance of Hypoxic Cells to Ionizing Radiation Is Mediated in Part via Hypoxia-Induced Quiescence
Source: Cells. 2021 Mar 10;10(3):610. doi: 10.3390/cells10030610 (PMC7998378; doi:10.3390/cells10030610)
Supplement: Supplementary file 1 [file cells-10-00610-s001.zip]

Archive with 3 entries (3 files):
- FaDu_spheroid_2-Photon microscopy.avi
- RPE-E7_spheroid_2-Photon microscopy.avi
- supplementary figures S1-S4.pdf
